# Supplementary material for: Histomorphometric Analysis of the Endometrium of Jennies (Equus asinus) and Mares (Equus caballus) in Estrus: Anatomical Differences and Possible Reproductive Implications
Source: Animals (Basel). 2026 Jan 4;16(1):143. doi: 10.3390/ani16010143 (PMC12784720; doi:10.3390/ani16010143)
Supplement: Supplementary file 1 [file animals-16-00143-s001.zip]

Archive with 1 entries (1 files):
- TableS1_revised.xlsx
