# Supplementary material for: Histomorphometric Analysis of the Endometrium of Jennies (Equus asinus) and Mares (Equus caballus) in Estrus: Anatomical Differences and Possible Reproductive Implications
Source: Animals (Basel). 2026 Jan 4;16(1):143. doi: 10.3390/ani16010143 (PMC12784720; doi:10.3390/ani16010143)
Supplement: Supplementary file 1 [file animals-16-00143-s001.zip › TableS1_revised.xlsx]

## Sheet: Hoja1
Table S1	Comparative overview of histomorphometric studies in the equine endometrium in chronological order.
Author, year	Species	Estrus cycle phase	Study population	Sample number	Parameters	Strata differentiation	Main Findings
Leishman et al., 1982 [42]	Horse	Estrus	Group A: "normal" mares	23 mares	Number of glands per field, luminal epithelium height	No	Number of glands significantly lower in Group C and no significant differences in luminal epithelium height.
			Group B: barren mares >2-3 years	8 mares
			Group C: barren mares >4 years	9 mares
Rasch et al., 1996 [32]	Horse	Estrus	Group A: mares with intrauterine fluid	49 mares	Luminal epithelium height and width; percentage og glandular/glandular luminal area; glandular density; maximal diameter of glands and glandular lumina	Yes (SC and SS)	Luminal epithelial cells height and width, ascended from Group A to Group B. In the SC, group A higher: percentage og glandular area, glandular density, diameter of glands and glandular lumina. In the SS, group A higher: percentage og glandular/glandular luminal area, glandular density; maximal diameter of glands and glandular lumina
			Group B: mares with no intrauterine fluid	10 mares
Mansour et al., 2004 [30]	Horse	Estrus (E) and diestrus (D)	Archive biopsies (N = 65) classified according to KDGS (I, IIa, IIb, and III).	I = 10 D and 5 E mares	Luminal and glandular epithelium height; glandular lumina diameter, glandular density, and percentage of gland with apparent lumen and with intraluminal secretion.	No	In both stages of the estrous cycle, IIa category had the greatest medium heights of luminal and glandular epithelium. Glandular and luminal epithelium were comparable in height, although luminal epithelial cell heights were greater. Gland density was higher during diestrus, but great variability in gland density.
				IIa =10 D and 10 E mares
				IIb = 10 D and 10 E mares
				III = 5 D and 5 E mares
Lefranc and Allen, 2007 [27]	Horse	Estrus (E) and diestrus (D)	Normal cycling Thoroughbred (N=18)	Estrus = 3 mares; Day 3-5 diestrus = 4 mares; Day 7-8 diestrus = 4 mares; Day 12-13 diestrus = 4 mares; Day 16-17 diestrus = 3 mares	Gland density	Yes (SS) only	There was a statistically significant reduction in endometrial gland surface density in the Welsh Pony vs. Thoroughbred mares during both oestrus and dioestrus.
			Normal cycling Welsh pony mares (N=11)	Estrus = 4 mares; Day 8 diestrus = 4 mares; Day 12 diestrus = 3 mares
Abdelnaim, 2008 [21]	Donkey	(Large follicles in ovaries)	Slaughterhouse uteri	8 jennies	Luminal and glandular epithelium height; sub-epithelial capillaries diameter; glandular diameter	No	Luminal epithelium height = 18.60 ± 0.65 µm. Sub-epithelial capillaries diameter = 7.36 ± 0.41 µm. The glandular epithelium showed considerable variation in the height of the cells (mean: 19.03 ± 0.85 µm). Glandular diameter = 67.60 ± 3.7 µm.
Herrera et al., 2018 [31]	Horse	Estrus	RM: mares resistant to endometritis (N=11)	6 mares for epithelial heights and glandular diameter; 11 mares for glandular density	Luminal and glandular epithelial height; glandular diameter and; glandular density	No	Luminal and glandular epithelial height, glandular diameter and, glandular density were significantly higher in SM.
			SM: mares susceptible to endometrits (N=13)	6 mares for epithelial heights and glandular diameter; 13 mares for glandular density
Dubrovskaya et al., 2019 [30]	Horse	Estrus (E) and diestrus (D)	Group A: Young and gynecologically healthy mares	4 mares	Luminal and glandular epithelial height; glandular diameter and; glandular density	Yes (SC and SS)	In both estrus phases, glandular diameter in the SS significantly larger in group B and, glandular density in the SC significantly lower in group B. In the SS in estrus, the glandular density significantly lower in group A. In diestrus, the glandular density significantly lower in group B.
			Group B: Old with poor reproductive history mares	7 mares
Herrera et al., 2020 [31]	Horse	Diestrus	UTRM: untreated mares resistant to endometritis	6 mares	Luminal and glandular epithelial height; glandular diameter and; glandular density	No	The results show that there are no differences between histomorphometry (height of the lining epithelium, height of the glandular epithelium, and glandular diameter and density) among mares treated with immunomodulator and control ones.
			UTSM: untreated mares susceptible to endometritis	7 mares
			TRM: treated mares with mycobacterium cell wall fraction resistant to endometritis	6 mares
			TSM: treated mares with mycobacterium cell wall fraction susceptible to endometritis	6 mares
Notes: KDGS = Kenney and Doig biopsy grading system; SC = Stratum compactum; SS = Stratum spongiousm.
